# Supplementary material for: Revision of Chaetocnema semicoerulea species-group (Coleoptera, Chrysomelidae, Galerucinae, Alticini) in China, with descriptions of three new species
Source: Zookeys. 2014 Dec 12;(463):57–74. doi: 10.3897/zookeys.463.8147 (PMC4294301; doi:10.3897/zookeys.463.8147)
Supplement: XML Treatment for Chaetocnema semicoerulea [file zookeys.463.8147-treatment1.xml]

<!DOCTYPE tp:taxon-treatment
  PUBLIC "-//TaxonX//DTD Taxonomic Treatment Publishing DTD v0 20100105//EN" "tax-treatment-NSO.dtd">
<tp:taxon-treatment xmlns:tp="http://www.plazi.org/taxpub"><tp:treatment-meta><kwd-group><label>Taxon classification</label><kwd><named-content content-type="kingdom">Animalia</named-content></kwd><kwd><named-content content-type="order">Coleoptera</named-content></kwd><kwd><named-content content-type="family">Chrysomelidae</named-content></kwd></kwd-group><mixed-citation publication-type="journal"><person-group><name><surname>Ruan</surname><given-names>Yongying</given-names></name><name><surname>Konstantinov</surname><given-names>Alexander S.</given-names></name><name><surname>Ge</surname><given-names>Siqin</given-names></name><name><surname>Yang</surname><given-names>Xingke</given-names></name></person-group><article-title>Revision of <italic><tp:taxon-name><tp:taxon-name-part taxon-name-part-type="genus">Chaetocnema</tp:taxon-name-part> <tp:taxon-name-part taxon-name-part-type="species">semicoerulea</tp:taxon-name-part></tp:taxon-name></italic> species-group (<tp:taxon-name><tp:taxon-name-part taxon-name-part-type="order">Coleoptera</tp:taxon-name-part></tp:taxon-name>, <tp:taxon-name><tp:taxon-name-part taxon-name-part-type="family">Chrysomelidae</tp:taxon-name-part></tp:taxon-name>, <tp:taxon-name><tp:taxon-name-part taxon-name-part-type="subfamily">Galerucinae</tp:taxon-name-part></tp:taxon-name>, <tp:taxon-name><tp:taxon-name-part taxon-name-part-type="tribe">Alticini</tp:taxon-name-part></tp:taxon-name>) in China, with descriptions of three new species</article-title><source>Zookeys</source><day>12</day><month>12</month><year>2014</year><volume>2014</volume><issue>463</issue><fpage>57</fpage><lpage>74</lpage><pub-id pub-id-type="doi">10.3897/zookeys.463.8147</pub-id></mixed-citation></tp:treatment-meta><tp:nomenclature><tp:taxon-name>
                            <tp:taxon-name-part taxon-name-part-type="genus">Chaetocnema</tp:taxon-name-part>
                            <tp:taxon-name-part taxon-name-part-type="species">semicoerulea</tp:taxon-name-part>
                        </tp:taxon-name><tp:taxon-authority>(Koch)</tp:taxon-authority><xref ref-type="fig" rid="F1">Figure 1</xref><tp:nomenclature-citation-list><tp:nomenclature-citation><tp:taxon-name><tp:taxon-name-part taxon-name-part-type="genus">Chaetocnema</tp:taxon-name-part> <tp:taxon-name-part taxon-name-part-type="species">semicoerulea</tp:taxon-name-part></tp:taxon-name><comment> Koch, 1803: 40 (type locality: Germany, Rheinland, “Kusel und Meisenheim”; type missing <italic>teste</italic> Doguet, 1994); as <italic><tp:taxon-name><tp:taxon-name-part taxon-name-part-type="genus">Haltica</tp:taxon-name-part></tp:taxon-name></italic>.</comment></tp:nomenclature-citation><tp:nomenclature-citation><tp:taxon-name><tp:taxon-name-part taxon-name-part-type="genus">Chaetocnema</tp:taxon-name-part> <tp:taxon-name-part taxon-name-part-type="species">saltitans</tp:taxon-name-part></tp:taxon-name><comment> Stephens, 1831: 327 (type locality: “Suffolk”; type depository: unknown); <xref ref-type="bibr" rid="B14">Weise 1886</xref>: 760 (synonymized).</comment></tp:nomenclature-citation><tp:nomenclature-citation><tp:taxon-name><tp:taxon-name-part taxon-name-part-type="genus">Chaetocnema</tp:taxon-name-part> <tp:taxon-name-part taxon-name-part-type="species">meridionalis</tp:taxon-name-part></tp:taxon-name><comment> Allard, 1859: cv (type locality: “France méridionale”; type depository: unknown); as <italic><tp:taxon-name><tp:taxon-name-part taxon-name-part-type="genus">Plectroscelis</tp:taxon-name-part></tp:taxon-name></italic>; <xref ref-type="bibr" rid="B8">Heikertinger 1951</xref>: 211 (synonymized).</comment></tp:nomenclature-citation><tp:nomenclature-citation><tp:taxon-name><tp:taxon-name-part taxon-name-part-type="genus">Chaetocnema</tp:taxon-name-part> <tp:taxon-name-part taxon-name-part-type="species">saliceti</tp:taxon-name-part></tp:taxon-name><comment> Weise, 1886: 758 (as variety of <italic><tp:taxon-name><tp:taxon-name-part taxon-name-part-type="species">semicoerulea</tp:taxon-name-part></tp:taxon-name></italic>; type locality: not given; type depository: ZMHB); <xref ref-type="bibr" rid="B8">Heikertinger 1951</xref>: 211 (synonymized).</comment></tp:nomenclature-citation><tp:nomenclature-citation><tp:taxon-name><tp:taxon-name-part taxon-name-part-type="genus">Chaetocnema</tp:taxon-name-part> <tp:taxon-name-part taxon-name-part-type="species">femoralis</tp:taxon-name-part></tp:taxon-name><comment> Weise, 1886: 758 (as variety of <italic><tp:taxon-name><tp:taxon-name-part taxon-name-part-type="species">semicoerulea</tp:taxon-name-part></tp:taxon-name></italic>; type locality: not given; type depository: ZMHB); <xref ref-type="bibr" rid="B8">Heikertinger 1951</xref>: 211 (synonymized).</comment></tp:nomenclature-citation></tp:nomenclature-citation-list></tp:nomenclature><tp:treatment-sec sec-type="Distribution"><title>Distribution.</title><p>China (Heilongjiang); Russia [Siberia (<xref ref-type="bibr" rid="B8">Heikertinger 1951</xref>), Far East (<xref ref-type="bibr" rid="B3">Bukejs 2008</xref>)]; Middle Asia (<xref ref-type="bibr" rid="B8">Heikertinger 1951</xref>); Europe (<xref ref-type="bibr" rid="B10">Konstantinov et al. 2011</xref>).</p></tp:treatment-sec><tp:treatment-sec sec-type="Host plants"><title>Host plants.</title><p><italic><tp:taxon-name><tp:taxon-name-part taxon-name-part-type="genus">Salix</tp:taxon-name-part> <tp:taxon-name-part taxon-name-part-type="species">alba</tp:taxon-name-part></tp:taxon-name></italic>, <italic><tp:taxon-name><tp:taxon-name-part taxon-name-part-type="genus">Salix</tp:taxon-name-part> <tp:taxon-name-part taxon-name-part-type="species">purpurea</tp:taxon-name-part></tp:taxon-name></italic>, <italic><tp:taxon-name><tp:taxon-name-part taxon-name-part-type="genus">Salix</tp:taxon-name-part> <tp:taxon-name-part taxon-name-part-type="species">triandra</tp:taxon-name-part></tp:taxon-name></italic>, <italic><tp:taxon-name><tp:taxon-name-part taxon-name-part-type="genus">Salix</tp:taxon-name-part> <tp:taxon-name-part taxon-name-part-type="species">incana</tp:taxon-name-part></tp:taxon-name></italic>, <italic><tp:taxon-name><tp:taxon-name-part taxon-name-part-type="genus">Salix</tp:taxon-name-part> <tp:taxon-name-part taxon-name-part-type="species">viminalis</tp:taxon-name-part></tp:taxon-name></italic>, <italic><tp:taxon-name><tp:taxon-name-part taxon-name-part-type="genus">Calamagrostis</tp:taxon-name-part></tp:taxon-name></italic> sp., <italic><tp:taxon-name><tp:taxon-name-part taxon-name-part-type="genus">Phalaris</tp:taxon-name-part></tp:taxon-name></italic> sp. (Heikertinger, 1925); <italic><tp:taxon-name><tp:taxon-name-part taxon-name-part-type="genus">Salix</tp:taxon-name-part> <tp:taxon-name-part taxon-name-part-type="species">alba</tp:taxon-name-part></tp:taxon-name></italic>, <italic><tp:taxon-name><tp:taxon-name-part taxon-name-part-type="genus">Salix</tp:taxon-name-part> <tp:taxon-name-part taxon-name-part-type="species">purpurea</tp:taxon-name-part></tp:taxon-name></italic>, <italic><tp:taxon-name><tp:taxon-name-part taxon-name-part-type="genus">Salix</tp:taxon-name-part> <tp:taxon-name-part taxon-name-part-type="species">triandra</tp:taxon-name-part></tp:taxon-name></italic>, <italic><tp:taxon-name><tp:taxon-name-part taxon-name-part-type="genus">Salix</tp:taxon-name-part> <tp:taxon-name-part taxon-name-part-type="species">viminalis</tp:taxon-name-part></tp:taxon-name></italic>, <italic><tp:taxon-name><tp:taxon-name-part taxon-name-part-type="genus">Salix</tp:taxon-name-part> <tp:taxon-name-part taxon-name-part-type="species">elaeagonos</tp:taxon-name-part></tp:taxon-name></italic> (Doguet, 1994); <italic><tp:taxon-name><tp:taxon-name-part taxon-name-part-type="genus">Salix</tp:taxon-name-part> <tp:taxon-name-part taxon-name-part-type="species">alba</tp:taxon-name-part></tp:taxon-name></italic>, <italic><tp:taxon-name><tp:taxon-name-part taxon-name-part-type="genus">Salix</tp:taxon-name-part> <tp:taxon-name-part taxon-name-part-type="species">purpurea</tp:taxon-name-part></tp:taxon-name></italic> (Fogato &amp; Leonardi, 1980).</p></tp:treatment-sec><tp:treatment-sec sec-type="Description"><title>Description.</title><p>Body length: 2.05–3.00 mm, without head: 2.08–2.70 mm; body width: 1.24–1.67 mm. Ratio of elytron length at suture to maximum width: 2.26–2.46. Ratio of pronotum width at base to length at middle: 1.61–1.65. Ratio of length of elytron at suture to length of pronotum at middle: 3.13–3.16. Ratio of width of both elytra at base to width of pronotum at base: 1.15–1.16.</p><p>Elytron bronzish, blueish or copperish. Pronotum bronzish, greenish or copperish. Antennomere 1–2 completely yellow. Antennomeres 3–4 completely yellow or partly brown. The remaining antennomeres brown. Tibia and tarsi yellow. Pro- and meso-femur dark yellow. Metafemur brown. Tarsi dark yellow.</p><p>Head hypognathous. Frontal ridge between antennal sockets narrow and convex. Frontolateral sulcus present. Orbital sulcus deep. Suprafrontal sulcus relatively deep, well-defined, retuse. Ratio of width of frontal ridge (excluding margin) to width of antennal socket (excluding margin): 1.35–1.45. Vertex flat, situated on same level as orbit. Surface of vertex covered with 15–20 punctures next to each eye.</p><p>Base of pronotum with two longitudinal impressions. Deep row of large punctures at base of pronotum present on sides, lacking in middle. Pronotal base evenly convex. Sides of pronotum slightly convex with maximum width near base. Anterolateral prothoracic callosity protruding laterally forming a round angle. Posterolateral prothoracic callosity poorly developed. Diameter of pronotal punctures 2–4 times smaller than distance between them.</p><p>Elytra with convex sides. All rows of punctures of elytra regular. Elytral humeral callus well-developed. Interspace between stria of punctures on the elytra smooth. Numbers of lines of minute punctures on each interspace: 2–3.</p><p>First male protarsomere length to width ratio: 2.20–2.25. First and second male protarsomeres length to length ratio: 1.13–1.19. First and second male protarsomeres width to width ratio: 1.61–1.67. Length of metatibia to distance between denticle and metatibial apex: 2.37–2.45. Large lateral denticle on metatibia sharp. Metatibial serration proximal to large lateral denticle present, sharp. First male metatarsomere length to width ratio: 2.97–3.06. First male protarsomere maximum width to width at base ratio: 2.12–2.19. First and second male metatarsomeres length to length ratio, 1.71–1.78. First and second male metatarsomeres width to width ratio: 1.00–1.06. Third and fourth male metatarsomeres length to length ratio: 1.54–1.59.</p><p>Apical part of median lobe narrower than middle. Apical part in ventral view narrowing gradually with polygonal line on sides. Ventral longitudinal groove poorly developed, shallow or absent. Apical and basal parts of longitudinal groove usually subequal in width, wider than middle. Apical denticle in ventral view absent. Minute transverse wrinkles on ventral side present. Median lobe in lateral view sinusoidal near apex with maximal curvature situated medially.</p><p>Spermathecal receptacle pear-shaped. Spermathecal pump much shorter than receptacle. Apex of spermathecal pump cylindrical. Spermathecal receptacle piriform. Spermathecal pump attached to middle of receptacle top. Maximum width of receptacle situated at about middle. Basal part of receptacle wider than apical. Posterior sclerotization of tignum spoon shaped, wider than midsection. Midsection of tignum curved. Sides of midpart of vaginal palpus narrowed. Anterior end of anterior sclerotization narrowly rounded. Length of posterior sclerotization greater than width. Width of anterior sclerotization greater than width of posterior sclerotization.</p><fig id="F1" position="float" orientation="portrait"><label>Figure 1.</label><caption><p><italic><tp:taxon-name><tp:taxon-name-part taxon-name-part-type="genus">Chaetocnema</tp:taxon-name-part> <tp:taxon-name-part taxon-name-part-type="species">semicoerulea</tp:taxon-name-part></tp:taxon-name></italic>. <bold>A</bold> Male habitus <bold>B</bold> Prothorax, dorsal view <bold>C</bold> Head, frontal view <bold>D</bold> Adeagus, ventral and lateral view <bold>E</bold> Apical part of Adeagus, dorsal view <bold>F</bold> Vaginal palpus <bold>G</bold> Spermatheca <bold>H</bold> Tignum.</p></caption><graphic xmlns:xlink="http://www.w3.org/1999/xlink" xlink:href="zookeys-463-057-g001.jpg" position="float" orientation="portrait" xlink:type="simple" id="oo_35442.jpg"/></fig><!--PageBreak--></tp:treatment-sec><tp:treatment-sec sec-type="Material"><title>Material.</title><p>1♂, China, Wuyiling, Yichun, <bold>Heilongjiang</bold>, 31.VIII.1970 (IZCAS).</p></tp:treatment-sec><tp:treatment-sec sec-type="Remarks"><title>Remarks.</title><p><italic><tp:taxon-name><tp:taxon-name-part taxon-name-part-type="genus">Chaetocnema</tp:taxon-name-part> <tp:taxon-name-part taxon-name-part-type="species">semicoerulea</tp:taxon-name-part></tp:taxon-name></italic> from the Palearctic Region has been recently revised by <xref ref-type="bibr" rid="B10">Konstantinov et al. (2011)</xref>. This species is recorded in China for the first time. Only found one male specimen was found in China with all the characters in accordance with the European specimens that are available for study except the reduced body size (2.05 mm in body length).</p></tp:treatment-sec><ref-list><ref id="B14"><mixed-citation xmlns:xlink="http://www.w3.org/1999/xlink" xlink:type="simple"><person-group><name name-style="western"><surname>Weise</surname><given-names>J</given-names></name></person-group> (<year>1886</year>) <source>Naturgeschichte der Insecten Deutschlands</source>. <issue>Vierte Lieferung</issue>. <publisher-name>Nicolaische Verlags-Buchhandlung</publisher-name>, <publisher-loc>Berlin</publisher-loc>, <fpage>569</fpage>–<lpage>768</lpage>.</mixed-citation></ref><ref id="B8"><mixed-citation xmlns:xlink="http://www.w3.org/1999/xlink" xlink:type="simple"><person-group><name name-style="western"><surname>Heikertinger</surname><given-names>F</given-names></name></person-group> (<year>1951</year>) <article-title>Bestimmungstabelle der paläarktischen Arten der Gattungen <italic><tp:taxon-name><tp:taxon-name-part taxon-name-part-type="genus">Podagrica</tp:taxon-name-part></tp:taxon-name></italic> Foudr., <italic><tp:taxon-name><tp:taxon-name-part taxon-name-part-type="genus">Mantura</tp:taxon-name-part></tp:taxon-name></italic> Steph. und <italic><tp:taxon-name><tp:taxon-name-part taxon-name-part-type="genus">Chaetocnema</tp:taxon-name-part></tp:taxon-name></italic>.</article-title><source>Koleopterologische Rundschau</source><volume>32</volume>: <fpage>133</fpage>–<lpage>216</lpage>.</mixed-citation></ref><ref id="B3"><mixed-citation xmlns:xlink="http://www.w3.org/1999/xlink" xlink:type="simple"><person-group><name name-style="western"><surname>Bukejs</surname><given-names>A</given-names></name></person-group> (<year>2008</year>) <article-title>To the knowledge of flea beetles (<tp:taxon-name><tp:taxon-name-part taxon-name-part-type="order">Coleoptera</tp:taxon-name-part></tp:taxon-name>: <tp:taxon-name><tp:taxon-name-part taxon-name-part-type="family">Chrysomelidae</tp:taxon-name-part></tp:taxon-name>: <tp:taxon-name><tp:taxon-name-part taxon-name-part-type="subfamily">Alticinae</tp:taxon-name-part></tp:taxon-name>) in the fauna of Latvia. 1. Genus <italic><tp:taxon-name><tp:taxon-name-part taxon-name-part-type="genus">Chaetocnema</tp:taxon-name-part></tp:taxon-name></italic> Stephens, 1831.</article-title><source>Acta Zoologica Lituanica</source><volume>18</volume>: <fpage>191</fpage>–<lpage>197</lpage>. doi: <ext-link ext-link-type="doi" xlink:href="10.2478/v10043-008-0029-5" xlink:type="simple">10.2478/v10043-008-0029-5</ext-link></mixed-citation></ref><ref id="B10"><mixed-citation xmlns:xlink="http://www.w3.org/1999/xlink" xlink:type="simple"><person-group><name name-style="western"><surname>Konstantinov</surname><given-names>AS</given-names></name><name name-style="western"><surname>Baselga</surname><given-names>A</given-names></name><name name-style="western"><surname>Grebennikov</surname><given-names>VV</given-names></name><name name-style="western"><surname>Prena</surname><given-names>J</given-names></name><name name-style="western"><surname>Lingalfelter</surname><given-names>SW</given-names></name></person-group> (<year>2011</year>) <source>Revision of the Palearctic <italic><tp:taxon-name><tp:taxon-name-part taxon-name-part-type="genus">Chaetocnema</tp:taxon-name-part></tp:taxon-name></italic> species. (<tp:taxon-name><tp:taxon-name-part taxon-name-part-type="order">Coleoptera</tp:taxon-name-part></tp:taxon-name>: <tp:taxon-name><tp:taxon-name-part taxon-name-part-type="family">Chrysomelidae</tp:taxon-name-part></tp:taxon-name>: <tp:taxon-name><tp:taxon-name-part taxon-name-part-type="subfamily">Galerucinae</tp:taxon-name-part></tp:taxon-name>: <tp:taxon-name><tp:taxon-name-part taxon-name-part-type="tribe">Alticini</tp:taxon-name-part></tp:taxon-name>)</source>. <publisher-name>Pensoft</publisher-name>, <publisher-loc>Sofia</publisher-loc>, <size units="page">363 pp</size>.</mixed-citation></ref></ref-list></tp:taxon-treatment>
