# Supplementary material for: Revision of Chaetocnema semicoerulea species-group (Coleoptera, Chrysomelidae, Galerucinae, Alticini) in China, with descriptions of three new species
Source: Zookeys. 2014 Dec 12;(463):57–74. doi: 10.3897/zookeys.463.8147 (PMC4294301; doi:10.3897/zookeys.463.8147)
Supplement: XML Treatment for Chaetocnema transbaicalica [file zookeys.463.8147-treatment2.xml]

<!DOCTYPE tp:taxon-treatment
  PUBLIC "-//TaxonX//DTD Taxonomic Treatment Publishing DTD v0 20100105//EN" "tax-treatment-NSO.dtd">
<tp:taxon-treatment xmlns:tp="http://www.plazi.org/taxpub"><tp:treatment-meta><kwd-group><label>Taxon classification</label><kwd><named-content content-type="kingdom">Animalia</named-content></kwd><kwd><named-content content-type="order">Coleoptera</named-content></kwd><kwd><named-content content-type="family">Chrysomelidae</named-content></kwd></kwd-group><mixed-citation publication-type="journal"><person-group><name><surname>Ruan</surname><given-names>Yongying</given-names></name><name><surname>Konstantinov</surname><given-names>Alexander S.</given-names></name><name><surname>Ge</surname><given-names>Siqin</given-names></name><name><surname>Yang</surname><given-names>Xingke</given-names></name></person-group><article-title>Revision of <italic><tp:taxon-name><tp:taxon-name-part taxon-name-part-type="genus">Chaetocnema</tp:taxon-name-part> <tp:taxon-name-part taxon-name-part-type="species">semicoerulea</tp:taxon-name-part></tp:taxon-name></italic> species-group (<tp:taxon-name><tp:taxon-name-part taxon-name-part-type="order">Coleoptera</tp:taxon-name-part></tp:taxon-name>, <tp:taxon-name><tp:taxon-name-part taxon-name-part-type="family">Chrysomelidae</tp:taxon-name-part></tp:taxon-name>, <tp:taxon-name><tp:taxon-name-part taxon-name-part-type="subfamily">Galerucinae</tp:taxon-name-part></tp:taxon-name>, <tp:taxon-name><tp:taxon-name-part taxon-name-part-type="tribe">Alticini</tp:taxon-name-part></tp:taxon-name>) in China, with descriptions of three new species</article-title><source>Zookeys</source><day>12</day><month>12</month><year>2014</year><volume>2014</volume><issue>463</issue><fpage>57</fpage><lpage>74</lpage><pub-id pub-id-type="doi">10.3897/zookeys.463.8147</pub-id></mixed-citation></tp:treatment-meta><tp:nomenclature><tp:taxon-name>
                            <tp:taxon-name-part taxon-name-part-type="genus">Chaetocnema</tp:taxon-name-part>
                            <tp:taxon-name-part taxon-name-part-type="species">transbaicalica</tp:taxon-name-part>
                        </tp:taxon-name><tp:taxon-authority>Heikertinger</tp:taxon-authority><xref ref-type="fig" rid="F2">Figure 2</xref><!--PageBreak--><!--PageBreak--><tp:nomenclature-citation-list><tp:nomenclature-citation><tp:taxon-name><tp:taxon-name-part taxon-name-part-type="genus">Chaetocnema</tp:taxon-name-part> <tp:taxon-name-part taxon-name-part-type="species">transbaicalica</tp:taxon-name-part></tp:taxon-name><comment> Heikertinger, 1951: 173 (as subspecies of <italic><tp:taxon-name><tp:taxon-name-part taxon-name-part-type="species">semicoerulea</tp:taxon-name-part></tp:taxon-name></italic>; type locality: Russia, Ulan-Ude, “Werchne Udinsk”; type depository: NHMB; lectotype designated by <xref ref-type="bibr" rid="B2">Bechyné 1956</xref>: 583); <xref ref-type="bibr" rid="B10">Konstantinov et al. 2011</xref>: 333 (elevated to species).</comment></tp:nomenclature-citation></tp:nomenclature-citation-list></tp:nomenclature><tp:treatment-sec sec-type="Distribution"><title>Distribution.</title><p>China (Heilongjiang); Mongolia; Russia (Southern Siberia, Far East) (<xref ref-type="bibr" rid="B8">Heikertinger 1951</xref>, <xref ref-type="bibr" rid="B10">Konstantinov et al. 2011</xref>).</p></tp:treatment-sec><tp:treatment-sec sec-type="Host plants"><title>Host plants.</title><p>unknown.</p></tp:treatment-sec><tp:treatment-sec sec-type="Description"><title>Description.</title><p>Body length: 2.05–2.25 mm, excluding head: 1.94–2.05 mm; Body width 1.18–1.24 mm. Ratio of elytron length at suture to maximum width: 2.59–2.68. Ratio of pronotum width at base to length at middle: 1.70–1.86. Ratio of length of elytron at suture to length of pronotum at middle: 3.28–3.38. Ratio of width of both elytra at base to width of pronotum at base: 1.07–1.19. Ratio of maximum width of both elytra to maximum width of pronotum: 1.40–1.44.</p><p>Elytron and pronotum bronzish. Antennomere 1 completely yellow or partly dark brown. Antennomeres 2–3 completely yellow. Antennomere 4 completely yellow or partly brown. Antennomere 5 partly brown. The remaining antennomeres brown. Tibia yellow or partly brown. Pro- and mesofemur partly brown. Metafemur brown. Tarsi yellow.</p><p>Head hypognathous. Frontal ridge between antennal sockets narrow and convex. Frontolateral sulcus present. Suprafrontal sulcus shallow and faint, retuse. Ratio of width of frontal ridge (excluding margin) to width of antennal socket (excluding margin): 1.30–1.40. Surface of vertex with 8–10 punctures near each eye.</p><p>Base of pronotum with two short longitudinal impressions. Deep row of large punctures at base of pronotum present on sides, lacking in middle. Pronotal base evenly convex. Sides of pronotum slightly convex with maximum width near base. Anterolateral prothoracic callosity protruding laterally. Posterolateral prothoracic callosity poorly developed. Diameter of pronotal punctures 2–4 times smaller than distance between them.</p><p>Elytra with convex sides. All rows of punctures on elytra regular, scutellar row single. Elytral humeral callus well-developed. First male protarsomere length to width ratio: 1.48–1.51. First male protarsomere maximum width to width at base ratio: 1.98–2.04. First and second male protarsomere length to length ratio: 1.79–1.83. First <!--PageBreak-->and second male protarsomeres width to width ratio: 1.06–1.09. Length of metatibia to distance between denticle and metatibial apex: 2.27–2.32. Large lateral denticle on metatibia sharp. Metatibial serration proximal to large lateral denticle present, sharp. First male metatarsomere length to width ratio: 2.96–3.05. First and second male metatarsomeres length to length ratio: 1.30–1.70. First and second male metatarsomeres width to width ratio: 0.85–0.91. Third and fourth male metatarsomeres length to length ratio, 1.63–1.69.</p><!--PageBreak--><p>Apical part of median lobe in ventral view narrowing gradually with polygonal line on sides. Apical denticle in ventral view absent. Minute transverse wrinkles on ventral side present. Ventral longitudinal groove poorly developed in apical and basal part, shallow, with obtuse margins; obscure or absent in middle. Apical part of longitudinal groove wider than basal; middle part narrower than basal and apical. Median lobe in lateral view sinusoidal near apex with maximal curvature situated medially.</p><p>Spermathecal pump much shorter than receptacle. Apex of spermathecal pump cylindrical. Spermathecal receptacle pear-shaped. Spermathecal pump attached to middle of receptacle top. Maximum width of receptacle situated at about middle. Basal part of receptacle about as wide as apical. Posterior sclerotization of tignum spatulate, wider than midsection. Apex of vaginal palpus subdeltoid, with sides abruptly tapering. Sides of midpart of vaginal palpus (before apex) narrowing from base, slightly widening towards apex. Anterior sclerotization of vaginal palpus as wide posteriorly as anteriorly before apex; sharply curved at apex. Anterior end of anterior sclerotization broadly rounded or acute. Length of posterior sclerotization greater than width. Width of posterior sclerotization great or greater than width of anterior sclerotization.</p><fig id="F2" position="float" orientation="portrait"><label>Figure 2.</label><caption><p><italic><tp:taxon-name><tp:taxon-name-part taxon-name-part-type="genus">Chaetocnema</tp:taxon-name-part> <tp:taxon-name-part taxon-name-part-type="species">transbaicalica</tp:taxon-name-part></tp:taxon-name></italic>. <bold>A</bold> Male habitus <bold>B</bold> Prothorax, dorsal view <bold>C</bold> Head, frontal view <bold>D</bold> Adeagus, ventral and lateral view <bold>E</bold> Apical part of Adeagus, dorsal view <bold>F</bold> Vaginal palpus <bold>G</bold> Spermatheca <bold>H</bold> Tignum.</p></caption><graphic xmlns:xlink="http://www.w3.org/1999/xlink" xlink:href="zookeys-463-057-g002.jpg" position="float" orientation="portrait" xlink:type="simple" id="oo_35443.jpg"/></fig></tp:treatment-sec><tp:treatment-sec sec-type="Type material"><title>Type material.</title><p><italic><tp:taxon-name><tp:taxon-name-part taxon-name-part-type="genus">Chaetocnema</tp:taxon-name-part> <tp:taxon-name-part taxon-name-part-type="species">transbaicalica</tp:taxon-name-part></tp:taxon-name></italic>: Lectotype: 1♂, 1) Werchne-Udinsk, Trabaikal. Mandl, 2) nicht, semicoer. Aedeagus, 1. Tarsingl., 3) Chaetocn., det. Heiktgr., semicoerul. transbaicalica m. Type, 4) Chaetocn. semicoer. transbaicalica m. Typus, 5) 1953, Coll. Heikertinger, 6) lectotype, J. Bechyné det., 1956 (NHMB);</p><p>Paralectotype: 1, 1) Sutschanski-Rudnik, Ussuri Juli, 2) semicoerulea transbaicalica m. det. Heiktgr., 3) Cotypus, 4) 1953, Coll. Heikertinger (NHMB); 1, 1) Werchne-Udinsk, Trabaikal. Mandl, 2) Punktiernug der Fld.anders!, 3) Chaetocn. semicoerul. Transbaicalica m. Type, det. Heiktgr., 4) Chaetocn. semicoer. transbaicalica m. Typus, 5) 1953, Coll. Heikertinger (NHMB).</p></tp:treatment-sec><tp:treatment-sec sec-type="Material"><title>Material.</title><p>2♂, China, Errenban, Mishan, <bold>Heilongjiang</bold>, 10.VIII.1970 (IZCAS); 1♀, Dabaishu, Daxinganling, <bold>Heilongjiang</bold>, 19.VIII.1970. 1♂1♀, Mongolia, 27.VI.1924 (IZCAS).</p></tp:treatment-sec><tp:treatment-sec sec-type="Remarks"><title>Remarks.</title><p><italic><tp:taxon-name><tp:taxon-name-part taxon-name-part-type="genus">Chaetocnema</tp:taxon-name-part> <tp:taxon-name-part taxon-name-part-type="species">transbaicalica</tp:taxon-name-part></tp:taxon-name></italic> from the Palearctic Region has been recently revised by <xref ref-type="bibr" rid="B10">Konstantinov et al. (2011)</xref>. This species is previously recorded in Russia and Mongolia. This species is recorded in China for the first time.</p></tp:treatment-sec><ref-list><ref id="B2"><mixed-citation xmlns:xlink="http://www.w3.org/1999/xlink" xlink:type="simple"><person-group><name name-style="western"><surname>Bechyné</surname><given-names>J</given-names></name></person-group> (<year>1956</year>) <article-title>Über die Alticiden-Sammlung Heikertinger (<tp:taxon-name><tp:taxon-name-part taxon-name-part-type="order">Col.</tp:taxon-name-part></tp:taxon-name> <tp:taxon-name><tp:taxon-name-part taxon-name-part-type="clade">Phytophaga</tp:taxon-name-part></tp:taxon-name>). Entomologische Arbeiten aus dem Museum G.</article-title><source>Frey</source><volume>7</volume>: <fpage>577</fpage>–<lpage>598</lpage>.</mixed-citation></ref><ref id="B10"><mixed-citation xmlns:xlink="http://www.w3.org/1999/xlink" xlink:type="simple"><person-group><name name-style="western"><surname>Konstantinov</surname><given-names>AS</given-names></name><name name-style="western"><surname>Baselga</surname><given-names>A</given-names></name><name name-style="western"><surname>Grebennikov</surname><given-names>VV</given-names></name><name name-style="western"><surname>Prena</surname><given-names>J</given-names></name><name name-style="western"><surname>Lingalfelter</surname><given-names>SW</given-names></name></person-group> (<year>2011</year>) <source>Revision of the Palearctic <italic><tp:taxon-name><tp:taxon-name-part taxon-name-part-type="genus">Chaetocnema</tp:taxon-name-part></tp:taxon-name></italic> species. (<tp:taxon-name><tp:taxon-name-part taxon-name-part-type="order">Coleoptera</tp:taxon-name-part></tp:taxon-name>: <tp:taxon-name><tp:taxon-name-part taxon-name-part-type="family">Chrysomelidae</tp:taxon-name-part></tp:taxon-name>: <tp:taxon-name><tp:taxon-name-part taxon-name-part-type="subfamily">Galerucinae</tp:taxon-name-part></tp:taxon-name>: <tp:taxon-name><tp:taxon-name-part taxon-name-part-type="tribe">Alticini</tp:taxon-name-part></tp:taxon-name>)</source>. <publisher-name>Pensoft</publisher-name>, <publisher-loc>Sofia</publisher-loc>, <size units="page">363 pp</size>.</mixed-citation></ref><ref id="B8"><mixed-citation xmlns:xlink="http://www.w3.org/1999/xlink" xlink:type="simple"><person-group><name name-style="western"><surname>Heikertinger</surname><given-names>F</given-names></name></person-group> (<year>1951</year>) <article-title>Bestimmungstabelle der paläarktischen Arten der Gattungen <italic><tp:taxon-name><tp:taxon-name-part taxon-name-part-type="genus">Podagrica</tp:taxon-name-part></tp:taxon-name></italic> Foudr., <italic><tp:taxon-name><tp:taxon-name-part taxon-name-part-type="genus">Mantura</tp:taxon-name-part></tp:taxon-name></italic> Steph. und <italic><tp:taxon-name><tp:taxon-name-part taxon-name-part-type="genus">Chaetocnema</tp:taxon-name-part></tp:taxon-name></italic>.</article-title><source>Koleopterologische Rundschau</source><volume>32</volume>: <fpage>133</fpage>–<lpage>216</lpage>.</mixed-citation></ref></ref-list></tp:taxon-treatment>
