# Supplementary material for: Revision of Chaetocnema semicoerulea species-group (Coleoptera, Chrysomelidae, Galerucinae, Alticini) in China, with descriptions of three new species
Source: Zookeys. 2014 Dec 12;(463):57–74. doi: 10.3897/zookeys.463.8147 (PMC4294301; doi:10.3897/zookeys.463.8147)
Supplement: XML Treatment for Chaetocnema deqinensis [file zookeys.463.8147-treatment5.xml]

<!DOCTYPE tp:taxon-treatment
  PUBLIC "-//TaxonX//DTD Taxonomic Treatment Publishing DTD v0 20100105//EN" "tax-treatment-NSO.dtd">
<tp:taxon-treatment xmlns:tp="http://www.plazi.org/taxpub"><tp:treatment-meta><kwd-group><label>Taxon classification</label><kwd><named-content content-type="kingdom">Animalia</named-content></kwd><kwd><named-content content-type="order">Coleoptera</named-content></kwd><kwd><named-content content-type="family">Chrysomelidae</named-content></kwd></kwd-group><mixed-citation publication-type="journal"><person-group><name><surname>Ruan</surname><given-names>Yongying</given-names></name><name><surname>Konstantinov</surname><given-names>Alexander S.</given-names></name><name><surname>Ge</surname><given-names>Siqin</given-names></name><name><surname>Yang</surname><given-names>Xingke</given-names></name></person-group><article-title>Revision of <italic><tp:taxon-name><tp:taxon-name-part taxon-name-part-type="genus">Chaetocnema</tp:taxon-name-part> <tp:taxon-name-part taxon-name-part-type="species">semicoerulea</tp:taxon-name-part></tp:taxon-name></italic> species-group (<tp:taxon-name><tp:taxon-name-part taxon-name-part-type="order">Coleoptera</tp:taxon-name-part></tp:taxon-name>, <tp:taxon-name><tp:taxon-name-part taxon-name-part-type="family">Chrysomelidae</tp:taxon-name-part></tp:taxon-name>, <tp:taxon-name><tp:taxon-name-part taxon-name-part-type="subfamily">Galerucinae</tp:taxon-name-part></tp:taxon-name>, <tp:taxon-name><tp:taxon-name-part taxon-name-part-type="tribe">Alticini</tp:taxon-name-part></tp:taxon-name>) in China, with descriptions of three new species</article-title><source>Zookeys</source><day>12</day><month>12</month><year>2014</year><volume>2014</volume><issue>463</issue><fpage>57</fpage><lpage>74</lpage><pub-id pub-id-type="doi">10.3897/zookeys.463.8147</pub-id></mixed-citation></tp:treatment-meta><tp:nomenclature><tp:taxon-name>
                            <tp:taxon-name-part taxon-name-part-type="genus">Chaetocnema</tp:taxon-name-part>
                            <tp:taxon-name-part taxon-name-part-type="species">deqinensis</tp:taxon-name-part>
                            <object-id xmlns:xlink="http://www.w3.org/1999/xlink" content-type="zoobank" xlink:type="simple">http://zoobank.org/A17ADFB8-C1C3-4E3B-8A51-A3307B8F1A83</object-id>
                        </tp:taxon-name><tp:taxon-authority>Ruan, Konstantinov &amp; Yang</tp:taxon-authority><tp:taxon-status xmlns:xlink="http://www.w3.org/1999/xlink" xlink:type="simple">sp. n.</tp:taxon-status><xref ref-type="fig" rid="F5">Figure 5</xref></tp:nomenclature><tp:treatment-sec sec-type="Etymology"><title>Etymology.</title><p>This species is named after the type locality situated in Deqin county of Yunnan province.</p></tp:treatment-sec><tp:treatment-sec sec-type="Host plants"><title>Host plants.</title><p><italic><tp:taxon-name><tp:taxon-name-part taxon-name-part-type="genus">Duchesnea</tp:taxon-name-part> <tp:taxon-name-part taxon-name-part-type="species">indica</tp:taxon-name-part></tp:taxon-name></italic> (Andr.) Focke (<tp:taxon-name><tp:taxon-name-part taxon-name-part-type="family">Rosaceae</tp:taxon-name-part></tp:taxon-name>).</p></tp:treatment-sec><tp:treatment-sec sec-type="Distribution"><title>Distribution.</title><p>Guizhou, Yunnan.</p></tp:treatment-sec><tp:treatment-sec sec-type="Diagnosis"><title>Diagnosis.</title><p><italic><tp:taxon-name><tp:taxon-name-part taxon-name-part-type="genus">Chaetocnema</tp:taxon-name-part> <tp:taxon-name-part taxon-name-part-type="species">deqinensis</tp:taxon-name-part></tp:taxon-name></italic> resembles <italic><tp:taxon-name><tp:taxon-name-part taxon-name-part-type="genus">Chaetocnema</tp:taxon-name-part> <tp:taxon-name-part taxon-name-part-type="species">yulongensis</tp:taxon-name-part></tp:taxon-name></italic>. It can be separated from the latter by the following characters: maximal curvature of median lobe in lateral view situated close to apex; apical end of median lobe broadly rounded; suprafrontal sulcus absent in middle. In <italic><tp:taxon-name><tp:taxon-name-part taxon-name-part-type="genus">Chaetocnema</tp:taxon-name-part> <tp:taxon-name-part taxon-name-part-type="species">yulongensis</tp:taxon-name-part></tp:taxon-name></italic>, maximal curvature of median lobe in lateral view situated medially; apical end of median lobe narrowly rounded; suparfrontal sulcus obtuse in middle.</p></tp:treatment-sec><tp:treatment-sec sec-type="Description"><title>Description.</title><p>Body length: 1.80–2.15 mm, without head: 1.60–1.95 mm. Body width: 0.90–1.10 mm. Length of antenna to length of body: 0.64–0.65 mm. Elytron length (along suture) to width (maximum): 2.40–2.60. Pronotum width (at base) to length: 1.60–1.60. Length of elytron to length of pronotum (along middle): 2.95–2.97. Width of elytra at base (in middle of humeral calli) to width of pronotum at base: 1.14–1.15. Maximum width of elytra to maximum width of pronotum: 1.46–1.48.</p><p>Color of elytron bronzish, similar to color of pronotum and head. Antennomere 1 partly dark brown. Antennomeres 2–4 completely yellow. Antennomere 5 partly brown. The remaining antennomeres brown. Tibia partly brown. Profemora and mesofemora light brown. Metafemora brown.</p><p>Head hypognathous. Frontal ridge between antennal sockets narrow and convex. Frontolateral sulcus present. Suprafrontal sulcus deep laterally, absent in middle. Orbital sulcus deep. Ratio of width of frontal ridge (excluding margin) to width of antennal socket (excluding margin): 1.04–1.07. Width of orbital sulcus to width of frontolateral sulcus: 0.88–0.90. Numbers of punctures on vertex: 8–10. Numbers of punctures on orbit: 4. Numbers of hairs along frontolateral sulcus: 9–10. Numbers of <!--PageBreak-->hairs on front (triangle area surrounded by frontolateral sulcus and clypeus): 0. Numbers of hairs on clypeus: 9. Numbers of hairs on labrum: 6. Anterior margin of labrum slightly concave in middle.</p><p>Base of pronotum with two obscure longitudinal impressions visible only near basal margin. Deep row of large punctures at base of pronotum present on sides, lacking in middle. Pronotal base evenly convex. Lateral sides of pronotum slightly convex with maximum width near base. Anterolateral prothoracic callosity protruding laterally, <!--PageBreak-->forming a round angle frontolaterally. Posterolateral prothoracic callosity poorly developed. Diameter of pronotal punctures 2 to 4 times smaller than distance between them.</p><p>Elytra with convex sides. All rows of punctures on elytron regular and single. Interspaces between stria of punctures smooth and glabrous. Numbers of lines of minute punctures on each interspace: 2. Elytral humeral callus well developed.</p><p>First male protarsomere slightly larger than second. First male protarsomere, length to width ratio: 1.80–1.86. First and second male protarsomeres, length to length ratio: 1.51–1.57. First and second male protarsomeres, width to width ratio: 0.90–0.92. First male protarsomere, width at apex to width at base: 1.60–1.90. Length of metatibia to distance between denticle and metatibial apex: 2.30–2.80. Large lateral denticle on metatibia sharp. Metatibial serration proximal to large lateral denticle present, obtuse. First male metatarsomere, length to width ratio: 2.68. First and second male metatarsomeres, length to length ratio: 1.60–1.70. First and second male metatarsomeres, width to width ratio: 0.83–0.85. Third and fourth male metatarsomeres, length to length ratio: 1.45–1.60.</p><p>Apical part of median lobe in ventral view narrowing abruptly with obscure polygonal line on sides. Ventral surface of apical fourth of median lobe deeply concave. Ventral longitudinal groove absent. Apical denticle in ventral view absent. Minute transverse wrinkles on ventral side absent. Median lobe in lateral view unevenly curved, sinusoidal near apex. Maximum curvature in lateral view situated apically.</p><p>Spermathecal receptacle pear-shaped. Basal part of spermathecal duct straight. Spermathecal pump much shorter than receptacle. Apex of spermathecal pump cylindrical. Spermathecal pump attached to middle of receptacle top. Basal part of receptacle wider than apical. Posterior sclerotization of tignum spoon-shaped, wider than mid section. Mid section of tignum nearly straight or slightly curved. Anterior sclerotization of tignum about as wide as mid section. Apex of vaginal palpus subdeltoid, with lateral side slightly arching. Sides of mid part of vaginal palpus (before apex) narrowing from base, slightly widening towards apex. Anterior sclerotization of vaginal palpus nearly parallel. Anterior end of anterior sclerotization narrowly rounded. Length of posterior sclerotization greater than width. Width of posterior sclerotization greater than width of anterior sclerotization.</p><fig id="F5" position="float" orientation="portrait"><label>Figure 5.</label><caption><p><italic><tp:taxon-name><tp:taxon-name-part taxon-name-part-type="genus">Chaetocnema</tp:taxon-name-part> <tp:taxon-name-part taxon-name-part-type="species">deqinensis</tp:taxon-name-part></tp:taxon-name></italic>. <bold>A</bold> Male habitus <bold>B</bold> Prothorax, dorsal view <bold>C</bold> Head, frontal view <bold>D1–D2</bold> Adeagus, ventral view <bold>D3</bold> Adeagus, lateral view <bold>E</bold> Apical part of Adeagus, dorsal view <bold>F</bold> Vaginal palpus <bold>G</bold> Spermatheca <bold>H</bold> Tignum.</p></caption><graphic xmlns:xlink="http://www.w3.org/1999/xlink" xlink:href="zookeys-463-057-g005.jpg" position="float" orientation="portrait" xlink:type="simple" id="oo_35446.jpg"/></fig></tp:treatment-sec><tp:treatment-sec sec-type="Type material"><title>Type material.</title><p>Holotype: 1♂, China, east slope of Baiman snow mountain, Deqin, <bold>Yunnan</bold>, Alt.3300m, 28.VIII.1981, Leg. Shuyong Wang, host: <italic><tp:taxon-name><tp:taxon-name-part taxon-name-part-type="genus">Duchesnea</tp:taxon-name-part> <tp:taxon-name-part taxon-name-part-type="species">indica</tp:taxon-name-part></tp:taxon-name></italic>. "<italic><tp:taxon-name><tp:taxon-name-part taxon-name-part-type="genus">Chaetocnema</tp:taxon-name-part> <tp:taxon-name-part taxon-name-part-type="species">deqinensis</tp:taxon-name-part></tp:taxon-name></italic> sp. n., Des. <xref ref-type="bibr" rid="B11">Ruan et al. 2014</xref>".</p><p>Paratypes (all in IZCAS, except those that are indicated as USNM): 8♂23♀, Baiman snow mountain, Deqin, <bold>Yunnan</bold>, Alt.3300m, 28.VIII.1981, Leg. Shuyong Wang, host: <italic><tp:taxon-name><tp:taxon-name-part taxon-name-part-type="genus">Duchesnea</tp:taxon-name-part> <tp:taxon-name-part taxon-name-part-type="species">indica</tp:taxon-name-part></tp:taxon-name></italic>, 1♀ (USNM); 1♂, Liuku, <bold>Yunnan</bold>, Alt.900m, 13.VI.1981, Leg. Shuyong Wang; 1♂, Zhiben Mountain, Yunlong, <bold>Yunnan</bold>, Alt.2250m, 21.VI.1981, Leg. Shuyong Wang; 1♂1♀, Xinzhu, Ludian, Lijiang, <bold>Yunnan</bold>, Alt.2800m, 29.VII.1981, Leg. Shuyong Wang; 1♀, Baoshan, <bold>Yunnan</bold>, Alt.1500m, 18.VI.1981, Leg. Shuyong Wang; 1♂, Heilongtang, Kunming, <bold>Yunnan</bold>, Alt.2000m, 14.V.1981, Leg. Shuyong Wang (USNM); 1♂4♀, Tsengyih, Meitan, <bold>Guizhou</bold>, 15.VII. 1940, Leg. Gressitt (SYSU).</p><fig id="F6" position="float" orientation="portrait"><label>Figure 6.</label><caption><p>Map of mainland China, illustrating species distribution; <italic><tp:taxon-name><tp:taxon-name-part taxon-name-part-type="genus">Chaetocnema</tp:taxon-name-part> <tp:taxon-name-part taxon-name-part-type="species">semicoerulea</tp:taxon-name-part></tp:taxon-name></italic> = blue octagon; <italic><tp:taxon-name><tp:taxon-name-part taxon-name-part-type="genus">Chaetocnema</tp:taxon-name-part> <tp:taxon-name-part taxon-name-part-type="species">transbaicalica</tp:taxon-name-part></tp:taxon-name></italic> = purple crosses; <italic><tp:taxon-name><tp:taxon-name-part taxon-name-part-type="genus">Chaetocnema</tp:taxon-name-part> <tp:taxon-name-part taxon-name-part-type="species">salixis</tp:taxon-name-part></tp:taxon-name></italic> = yellow triangles; <italic><tp:taxon-name><tp:taxon-name-part taxon-name-part-type="genus">Chaetocnema</tp:taxon-name-part> <tp:taxon-name-part taxon-name-part-type="species">yulongensis</tp:taxon-name-part></tp:taxon-name></italic> = red squares; <italic><tp:taxon-name><tp:taxon-name-part taxon-name-part-type="genus">Chaetocnema</tp:taxon-name-part> <tp:taxon-name-part taxon-name-part-type="species">deqinensis</tp:taxon-name-part></tp:taxon-name></italic> = green stars.</p></caption><graphic xmlns:xlink="http://www.w3.org/1999/xlink" xlink:href="zookeys-463-057-g006.jpg" position="float" orientation="portrait" xlink:type="simple" id="oo_35447.jpg"/></fig><!--PageBreak--></tp:treatment-sec><ref-list><ref id="B11"><mixed-citation xmlns:xlink="http://www.w3.org/1999/xlink" xlink:type="simple"><person-group><name name-style="western"><surname>Ruan</surname><given-names>Y</given-names></name><name name-style="western"><surname>Konstantinov</surname><given-names>AS</given-names></name><name name-style="western"><surname>Ge</surname><given-names>S</given-names></name><name name-style="western"><surname>Yang</surname><given-names>X</given-names></name></person-group> (<year>2014</year>) <article-title>Revision of the <italic><tp:taxon-name><tp:taxon-name-part taxon-name-part-type="genus">Chaetocnema</tp:taxon-name-part> <tp:taxon-name-part taxon-name-part-type="species">picipes</tp:taxon-name-part></tp:taxon-name></italic> species-group (<tp:taxon-name><tp:taxon-name-part taxon-name-part-type="order">Coleoptera</tp:taxon-name-part></tp:taxon-name>, <tp:taxon-name><tp:taxon-name-part taxon-name-part-type="family">Chrysomelidae</tp:taxon-name-part></tp:taxon-name>, <tp:taxon-name><tp:taxon-name-part taxon-name-part-type="subfamily">Galerucinae</tp:taxon-name-part></tp:taxon-name>, <tp:taxon-name><tp:taxon-name-part taxon-name-part-type="tribe">Alticini</tp:taxon-name-part></tp:taxon-name>) in China, with descriptions of three new species.</article-title><source>ZooKeys</source><volume>387</volume>: <fpage>11</fpage>–<lpage>32</lpage>. doi: <ext-link ext-link-type="doi" xlink:href="10.3897/zookeys.387.6672" xlink:type="simple">10.3897/zookeys.387.6672</ext-link></mixed-citation></ref></ref-list></tp:taxon-treatment>
